# Supplementary material for: Polyethylene Terephthalate Glycol-Modified (PETG) as a Reusable and Biocompatible Substrate for Cell Culture Applications
Source: J Funct Biomater. 2026 Jul 11;17(7):336. doi: 10.3390/jfb17070336 (PMC13413215; doi:10.3390/jfb17070336)
Supplement: Supplementary file 1 [file jfb-17-00336-s001.zip]

Archive with 1 entries (1 files):
- jfb-4373020-supplementary.pdf
